# Supplementary material for: Oncolytic adeno-immunotherapy modulates the immune system enabling CAR T-cells to cure pancreatic tumors
Source: Commun Biol. 2021 Mar 19;4:368. doi: 10.1038/s42003-021-01914-8 (PMC7979740; doi:10.1038/s42003-021-01914-8)
Supplement: Supplementary file 4 — Supplementary Data 1 [file 42003_2021_1914_MOESM4_ESM.xlsx]

## Sheet: Combined Left vs. Control
Supplemental Data 1. Nanostring Advanced Analysis from Left Tumor.
CAd vs. Control		Log2 fold change	-log10(P)	P-value	CART vs. Control		Log2 fold change	-log10(P)	P-value	CAd+CART vs. Control		Log2 fold change	-log10(p)	P-value
	NFKB2	1.01	2.16941	0.00677		IL8	2.22	3.38195	0.000415		CXCL11	7.58	4.01547	9.65e-05
	IRF1	1.67	1.89963	0.0126		CD9	1.36	3.27003	0.000537		IDO1	7.13	3.95468	0.000111
	IFNAR2	1.93	1.75203	0.0177		NFKBIA	2.16	3.14509	0.000716		CXCL10	6.54	3.83565	0.000146
	ITGA6	1.14	1.60555	0.0248		IRF1	2.99	3.0846	0.000823		RARRES3	2.83	3.70333	0.000198
	CXCL12	1.33	1.53165	0.0294		CXCL11	4.29	2.94692	0.00113		IRF1	5.61	3.61439	0.000243
	CASP3	1.15	1.49349	0.0321		MAPK1	1.2	2.88941	0.00129		TAP1	3.65	3.61439	0.000243
	UBE2L3	1.02	1.44733	0.0357		IL32	3.09	2.87943	0.00132		GBP1	4.27	3.54061	0.000288
	CASP8	1.37	1.41229	0.0387		CXCL10	3.23	2.85387	0.0014		STAT1	3.23	3.38828	0.000409
	ICAM2	2.13	1.40561	0.0393		PSMB7	1.4	2.74958	0.00178		HLA-DPA1	3.43	3.34582	0.000451
	STAT1	1.08	1.34775	0.0449		TAP1	2.03	2.74232	0.00181		CTSS	3.72	3.31876	0.00048
	IFI35	1.05	1.3279	0.047		PSMB5	1.42	2.73993	0.00182		HLA-DRA	3.32	3.27901	0.000526
						PSMB9	2.01	2.69465	0.00202		TAP2	1.48	3.20971	0.000617
						PSMB8	1.6	2.69037	0.00204		CD74	3.03	3.14935	0.000709
						CDKN1A	1.42	2.68194	0.00208		PSMB9	3.33	3.13787	0.000728
						C14orf166	1.55	2.67366	0.00212		PSMB8	2.72	3.098	0.000798
						CTSS	2.07	2.64589	0.00226		CFH	2.74	3.03763	0.000917
						CD58	1.62	2.60555	0.00248		PSMB10	2.94	3.03386	0.000925
						ITGA6	1.45	2.6038	0.00249		CXCL9	3.62	3	0.001
						PSMD7	1.55	2.59517	0.00254		STAT2	2.48	3	0.001
						ICAM1	1.3	2.59517	0.00254		CX3CL1	3.98	2.99568	0.00101
						TNFAIP3	2.16	2.58503	0.0026		HLA-DRB3	3.63	2.96257	0.00109
						C1QBP	1.29	2.58336	0.00261		IFIT2	3.54	2.93181	0.00117
						CXCL2	2.1	2.58004	0.00263		PIGR	3.35	2.92445	0.00119
						CX3CL1	1.97	2.58004	0.00263		HLA-B	2.56	2.90658	0.00124
						STAT1	2.01	2.50169	0.00315		CD97	1.53	2.88941	0.00129
						TNFSF10	2.1	2.49894	0.00317		RAF1	1.43	2.84164	0.00144
						CCL20	2.03	2.4828	0.00329		NFKBIA	3.25	2.83863	0.00145
						ATG5	1.46	2.46725	0.00341		SERPING1	3.2	2.83863	0.00145
						PTK2	2.19	2.46092	0.00346		TNFSF10	3.74	2.82974	0.00148
						IKBKG	1.69	2.46092	0.00346		B2M	3.1	2.81531	0.00153
						NFKB2	2.16	2.44612	0.00358		CD40	2.69	2.77989	0.00166
						LGALS3	1.66	2.4389	0.00364		CFB	3.15	2.76955	0.0017
						CD40	1.64	2.43771	0.00365		HLA-A	2.78	2.74958	0.00178
						CD59	1.46	2.42597	0.00375		IFI35	2.97	2.70997	0.00195
						B2M	1.9	2.42366	0.00377		CASP2	1.08	2.6925	0.00203
						MCL1	1.37	2.40561	0.00393		IFNAR2	2.7	2.67985	0.00209
						IFITM1	1.61	2.4045	0.00394		NFKB2	3.23	2.66354	0.00217
						RARRES3	1.71	2.3279	0.0047		IL32	3.99	2.66154	0.00218
						IFI35	1.58	2.3279	0.0047		HLA-C	2.96	2.65758	0.0022
						MX1	1.83	2.32606	0.00472		IL8	3.87	2.65561	0.00221
						IRAK2	1.24	2.32514	0.00473		ATG5	1.57	2.64975	0.00224
						BCL10	1.62	2.32239	0.00476		MX1	3.03	2.62709	0.00236
						ITGB1	1.33	2.32057	0.00478		IFITM1	2.2	2.61261	0.00244
						PLAUR	1.41	2.31695	0.00482		BATF	1.76	2.60906	0.00246
						CEACAM6	1.85	2.31158	0.00488		HLA-DMA	2.66	2.60555	0.00248
						ICAM3	1.25	2.30277	0.00498		TAPBP	2.55	2.58336	0.00261
						XBP1	2.03	2.2993	0.00502		XBP1	3.1	2.5784	0.00264
						IL6ST	1.46	2.29328	0.00509		PML	3.07	2.57675	0.00265
						IFNAR2	1.98	2.29158	0.00511		TLR3	2.32	2.57675	0.00265
						TAP2	1.38	2.27327	0.00533		JAK2	2.92	2.57349	0.00267
						STAT3	1.62	2.24949	0.00563		IRAK2	1.74	2.57349	0.00267
						IFNGR1	1.55	2.2426	0.00572		HLA-DPB1	3.13	2.53165	0.00294
						GBP1	2.26	2.23284	0.00585		TOLLIP	1.56	2.52288	0.003
						IL1RAP	1.53	2.23284	0.00585		C14orf166	2.22	2.51286	0.00307
						MUC1	1.63	2.2321	0.00586		AHR	1.5	2.50031	0.00316
						TICAM1	1.2	2.22695	0.00593		CASP3	1.45	2.48678	0.00326
						CXCL1	1.97	2.22548	0.00595		PSMB5	2.12	2.4828	0.00329
						TNFRSF14	1.65	2.22548	0.00595		PSMB7	2.42	2.47625	0.00334
						CD164	1.48	2.22403	0.00597		IFIH1	1.84	2.47108	0.00338
						PSMB10	1.7	2.22257	0.00599		PSMC2	2.16	2.46092	0.00346
						CEACAM1	1.15	2.22113	0.00601		PTK2	2.99	2.45967	0.00347
						PML	1.85	2.21467	0.0061		MCL1	2.11	2.45593	0.0035
						PSMC2	1.4	2.21112	0.00615		CCL5	4.35	2.451	0.00354
						DEFB1	1.15	2.20343	0.00626		IFI16	2.17	2.4389	0.00364
						HLA-DMA	2.06	2.18642	0.00651		TNFAIP3	3.21	2.43415	0.00368
						IGF2R	1.06	2.18442	0.00654		PSMD7	2.3	2.42946	0.00372
						TLR3	1.08	2.17718	0.00665		ICAM1	3.33	2.41454	0.00385
						CFH	1.92	2.17198	0.00673		STAT3	2.18	2.41005	0.00389
						HLA-A	1.8	2.1707	0.00675		CASP1	1.81	2.39686	0.00401
						AHR	1.16	2.16813	0.00679		IL2RG	3.19	2.39362	0.00404
						CFB	2.11	2.16494	0.00684		BCL10	2.38	2.38934	0.00408
						PTPN6	1.22	2.16368	0.00686		MAPKAPK2	2.81	2.3851	0.00412
						HLA-DRA	2.13	2.15927	0.00693		CEACAM6	2.54	2.37366	0.00423
						NFKBIZ	2.15	2.15614	0.00698		GZMB	4.28	2.36856	0.00428
						LAMP3	1.21	2.14388	0.00718		GNLY	5.39	2.36653	0.0043
						NFATC2	1.16	2.14327	0.00719		CEACAM1	1.63	2.34969	0.00447
						NOTCH1	1.23	2.13847	0.00727		IL6ST	2	2.34294	0.00454
						MAPK14	1.4	2.13668	0.0073		IKBKG	1.65	2.34199	0.00455
						IL13RA1	1.31	2.13668	0.0073		IFNGR1	2.37	2.33536	0.00462
						TNFRSF10C	1.22	2.1349	0.00733		MUC1	1.84	2.33161	0.00466
						IFI16	1.27	2.12843	0.00744		GZMA	3.3	2.32057	0.00478
						CCND3	1.67	2.1261	0.00748		ATG7	1.43	2.31336	0.00486
						IDO1	3.43	2.12263	0.00754		NFKBIZ	2.73	2.31247	0.00487
						CASP8	1.84	2.11919	0.0076		ICAM3	1.72	2.3098	0.0049
						CD99	1.52	2.11919	0.0076		IL13RA1	2.14	2.30452	0.00496
						MAPKAPK2	2.06	2.10735	0.00781		C4A/B	1.8	2.30103	0.005
						NFATC3	1.27	2.09474	0.00804		PLAUR	2.43	2.29414	0.00508
						CD46	1.42	2.09366	0.00806		FCER1G	2	2.29414	0.00508
						CTNNB1	1.38	2.09044	0.00812		CXCL2	2.91	2.29158	0.00511
						JAK1	1.59	2.08725	0.00818		CTNNB1	1.87	2.28316	0.00521
						PTGS2	1.28	2.08725	0.00818		C1QBP	1.98	2.26201	0.00547
						CD74	2.06	2.08355	0.00825		CD46	2	2.25649	0.00554
						IFIH1	1.28	2.07935	0.00833		JAK1	2.29	2.25414	0.00557
						BCL6	1.36	2.07883	0.00834		CXCL13	4.94	2.25337	0.00558
						FKBP5	1.21	2.07831	0.00835		BST2	1.89	2.24872	0.00564
						LTB4R	2.28	2.07727	0.00837		TNFRSF11A	1.55	2.23284	0.00585
						IFIT2	1.57	2.07109	0.00849		PTGS2	1.75	2.22695	0.00593
						HLA-B	1.56	2.06956	0.00852		MAP4K4	1.91	2.2233	0.00598
						MAP4K4	1.35	2.06905	0.00853		TGFBR2	1.64	2.2233	0.00598
						HLA-DRB3	2.29	2.06298	0.00865		NFIL3	1.56	2.22257	0.00599
						IRF7	1.64	2.06248	0.00866		HRAS	1.67	2.21753	0.00606
						JAK2	1.28	2.06148	0.00868		CCRL1	2.21	2.20971	0.00617
						TAPBP	1.56	2.05012	0.00891		TNFSF13B	1.82	2.20901	0.00618
						TGFBR2	1.08	2.05012	0.00891		MAPK1	1.85	2.20551	0.00623
						SKI	1.13	2.04866	0.00894		MALT1	1.72	2.20551	0.00623
						IL2RG	1.25	2.04769	0.00896		NOTCH1	1.67	2.20551	0.00623
						SLC2A1	1.31	2.03433	0.00924		NFATC3	1.68	2.20482	0.00624
						IRAK3	2.25	2.03386	0.00925		ITGA6	2.07	2.20066	0.0063
						RAF1	1.33	2.03105	0.00931		SOCS1	1.72	2.19382	0.0064
						TRAF3	1.09	2.03012	0.00933		PTAFR	1.7	2.19246	0.00642
						LCK	1.21	2.02365	0.00947		TBK1	2.82	2.19044	0.00645
						TFRC	1.52	2.01773	0.0096		LCP2	1.82	2.18977	0.00646
						TRAF2	1.23	2.01773	0.0096		CCL3	3.11	2.18642	0.00651
						C4A/B	1.26	2.01323	0.0097		FKBP5	1.74	2.18642	0.00651
						STAT2	1.41	2.00745	0.00983		TRAF2	1.7	2.18509	0.00653
						DPP4	1.05	2	0.01		CD164	1.97	2.18243	0.00657
						HLA-C	1.81	1.99568	0.0101		CD59	1.99	2.17914	0.00662
						HLA-DPA1	2.06	1.9914	0.0102		RELB	1.62	2.17849	0.00663
						ETS1	1.18	1.97469	0.0106		CD3D	2.25	2.16749	0.0068
						MALT1	1.18	1.97062	0.0107		TRAF3	1.54	2.16685	0.00681
						SMAD5	1.23	1.96658	0.0108		IKBKB	1.57	2.16558	0.00683
						ABL1	1.17	1.96658	0.0108		PDCD2	1.55	2.16241	0.00688
						STAT6	1.76	1.96257	0.0109		TAGAP	1.66	2.16115	0.0069
						RUNX1	1.02	1.96257	0.0109		TICAM1	1.63	2.15802	0.00695
						SMAD3	1.35	1.95861	0.011		HLA-DRB1	2.52	2.15181	0.00705
						CD44	1.44	1.95468	0.0111		ITGB1	1.73	2.15058	0.00707
						TNFRSF11A	1.4	1.95078	0.0112		CD99	2.2	2.14935	0.00709
						BATF	1.24	1.95078	0.0112		STAT6	2.21	2.14813	0.00711
						MIF	1.44	1.92082	0.012		CD9	1.87	2.14813	0.00711
						LTBR	1.22	1.92082	0.012		TNFSF15	1.63	2.14569	0.00715
						TNFSF12	1.2	1.90658	0.0124		PTPRC_all	1.97	2.14388	0.00718
						PIGR	2.37	1.89963	0.0126		DPP4	1.74	2.14327	0.00719
						IKBKAP	1.46	1.8962	0.0127		PTPN6	1.65	2.14026	0.00724
						IL4R	1.37	1.8962	0.0127		TNFRSF10C	1.45	2.13194	0.00738
						IKBKB	1.11	1.8962	0.0127		IKBKAP	1.71	2.12726	0.00746
						BCAP31	1.15	1.88941	0.0129		IL15	1.64	2.12726	0.00746
						CUL9	1.13	1.88606	0.013		CASP8	2.44	2.1261	0.00748
						CEBPB	1.39	1.88273	0.0131		LGALS3	2.14	2.1261	0.00748
						FN1	1.04	1.88273	0.0131		MBP	1.29	2.12321	0.00753
						HLA-DRB1	1.68	1.87943	0.0132		IL2RB	2.14	2.12205	0.00755
						IKBKE	1.73	1.8729	0.0134		IGF2R	1.51	2.1209	0.00757
						ITGAE	1.15	1.84771	0.0142		GBP5	3.86	2.11634	0.00765
						LTB4R2	1.18	1.84164	0.0144		PTPN2	1.58	2.11464	0.00768
						S100A9	1.54	1.81531	0.0153		CD44	2.16	2.1107	0.00775
						NT5E	1.06	1.81531	0.0153		TNFSF11	1.56	2.10791	0.0078
						C3	1.65	1.8041	0.0157		IRF7	2.45	2.10568	0.00784
						TGFB1	1.29	1.7986	0.0159		LTB4R	3.04	2.08831	0.00816
						BST2	1.24	1.79588	0.016		MYD88	2.11	2.07417	0.00843
						PRKCD	1.04	1.79317	0.0161		CD96	2.07	2.06449	0.00862
						GPI	1.3	1.77211	0.0169		CXCL1	2.17	2.06148	0.00868
						SRC	1.27	1.74473	0.018		SMAD3	1.67	2.057	0.00877
						STAT5B	1.12	1.74232	0.0181		PRKCD	1.33	2.04866	0.00894
						SOCS3	1.08	1.73518	0.0184		TNFSF12	1.45	2.04001	0.00912
						CD24	1.38	1.72125	0.019		IL4R	1.79	2.02733	0.00939
						CD276	1.19	1.7167	0.0192		IKZF2	1.46	2.02457	0.00945
						ILF3	1.09	1.70115	0.0199		HLA-DMB	2.67	2.02136	0.00952
						LIF	1.3	1.6968	0.0201		CTSC	1.83	2.01502	0.00966
						C4BPA	2.45	1.69037	0.0204		CEBPB	1.88	2.01278	0.00971
						HLA-DPB1	1.71	1.66555	0.0216		RUNX1	1.2	2.01233	0.00972
						TMEM173	1.59	1.66354	0.0217		PPARG	1.43	2.00877	0.0098
						BST1	1.64	1.65758	0.022		LAMP3	2.65	2	0.01
						TBK1	1.29	1.6517	0.0223		C3	1.9	1.9914	0.0102
						RELA	1.04	1.64589	0.0226		BCAP31	1.56	1.9914	0.0102
						TOLLIP	1.23	1.64207	0.0228		STAT5B	1.45	1.9914	0.0102
						APP	1.1	1.62709	0.0236		ITGAE	1.56	1.98716	0.0103
						CD81	1.18	1.62525	0.0237		LIF	1.96	1.97469	0.0106
						CASP3	1.21	1.61979	0.024		ILF3	1.62	1.97469	0.0106
						MAP4K2	1.03	1.61439	0.0243		CD83	1.47	1.97469	0.0106
						HLA-DMB	1.73	1.61261	0.0244		UBE2L3	1.24	1.97469	0.0106
						CTSC	1.36	1.6073	0.0247		SMAD5	1.12	1.97469	0.0106
						TRAF4	1.09	1.60206	0.025		FN1	1.51	1.97062	0.0107
						PECAM1	1.45	1.59688	0.0253		ATG10	1.43	1.97062	0.0107
						LITAF	1.17	1.5391	0.0289		MAP4K2	1.38	1.97062	0.0107
						EGR1	1	1.52433	0.0299		POU2F2	1.51	1.96658	0.0108
						TGFBI	1.42	1.51004	0.0309		IRAK4	1.37	1.96658	0.0108
						MBP	1.16	1.46218	0.0345		SLC2A1	1.56	1.95861	0.011
						BCL3	1.69	1.44855	0.0356		CD24	2.14	1.95468	0.0111
						ATG7	1.29	1.42022	0.038		RELA	1.02	1.95078	0.0112
						CFI	1.15	1.39903	0.0399		LITAF	1.34	1.9431	0.0114
						FCGRT	1.11	1.35655	0.044		MAPK14	1.96	1.93554	0.0116
											CCL4	3.57	1.93181	0.0117
											IRAK1	1.48	1.93181	0.0117
											TYK2	1.41	1.93181	0.0117
											VCAM1	1.53	1.92812	0.0118
											ABL1	1.54	1.91721	0.0121
											CCL20	2.6	1.91364	0.0122
											CD81	1.78	1.91009	0.0123
											CD274	2.08	1.90309	0.0125
											CXCL12	3.07	1.89279	0.0128
											TMEM173	2.1	1.88941	0.0129
											TRAF6	1.27	1.88606	0.013
											PYCARD	1.13	1.88606	0.013
											PECAM1	1.41	1.87943	0.0132
											BCL2L11	1.43	1.8729	0.0134
											CCRL2	1.38	1.8729	0.0134
											CD82	1.1	1.8729	0.0134
											CDKN1A	2.28	1.86646	0.0136
											MIF	2.02	1.85699	0.0139
											HFE	1.44	1.85387	0.014
											PLAU	1.39	1.85387	0.014
											NT5E	1.65	1.85078	0.0141
											MAPK11	1.6	1.84466	0.0143
											S100A9	3.1	1.83863	0.0145
											ADA	1.33	1.83268	0.0147
											RORC	1.25	1.82391	0.015
											C1R	1.68	1.81816	0.0152
											GPI	1.59	1.80134	0.0158
											SRC	1.68	1.7986	0.0159
											IKBKE	1.61	1.79048	0.0162
											APP	1.44	1.79048	0.0162
											CD58	1.93	1.78781	0.0163
											IRAK3	1.18	1.78516	0.0164
											CD276	1.69	1.78252	0.0165
											DEFB1	1.49	1.78252	0.0165
											BCL6	1.14	1.77989	0.0166
											PTGER4	1.51	1.75449	0.0176
											ITGB2	1.09	1.74715	0.0179
											SOCS3	1.45	1.74473	0.018
											ARHGDIB	1.21	1.73518	0.0184
											IRF8	1.36	1.72816	0.0187
											CFI	1.11	1.7167	0.0192
											BCL3	1.81	1.7122	0.0194
											JAK3	1.4	1.70115	0.0199
											CSF1	1.54	1.6925	0.0203
											ETS1	1.57	1.67778	0.021
											IL1R2	1.54	1.67366	0.0212
											TLR1	1.38	1.67366	0.0212
											LTBR	1.44	1.66555	0.0216
											TLR2	1.42	1.66354	0.0217
											TGFB1	1.63	1.65561	0.0221
											C1S	1.87	1.6216	0.0239
											CCND3	1.38	1.5986	0.0252
											NOTCH2	1.42	1.58838	0.0258
											TNFRSF14	1.62	1.58503	0.026
											BAX	1.25	1.57512	0.0266
											PPBP	1.48	1.57349	0.0267
											SKI	1.61	1.56864	0.027
											NFATC2	1.19	1.56703	0.0271
											CARD9	1.42	1.52433	0.0299
											NOD1	1.29	1.52143	0.0301
											EGR1	1.08	1.51145	0.0308
											SYK	1.64	1.50446	0.0313
											CCR1	1.56	1.50446	0.0313
											BST1	1.2	1.48545	0.0327
											IL6R	1.33	1.42946	0.0372
											ATG12	1.04	1.42713	0.0374
											SPP1	1.38	1.41005	0.0389
											IL23A	1.67	1.40894	0.039
											DUSP4	1.09	1.39903	0.0399
											CXCR4	1.4	1.39686	0.0401
											KCNJ2	1.54	1.39362	0.0404
											TFRC	1.34	1.35458	0.0442
											ZEB1	1.23	1.30364	0.0497
