# Supplementary material for: Oncolytic adeno-immunotherapy modulates the immune system enabling CAR T-cells to cure pancreatic tumors
Source: Commun Biol. 2021 Mar 19;4:368. doi: 10.1038/s42003-021-01914-8 (PMC7979740; doi:10.1038/s42003-021-01914-8)
Supplement: Supplementary file 5 — Supplementary Data 2 [file 42003_2021_1914_MOESM5_ESM.xlsx]

## Sheet: Combined Right vs. Control
Supplemental Data 2. Nanostring Advanced Analysis from Right Tumor.
CAd vs. Control		Log2 fold change	-log10(p value)	P-value	CART vs. Control		Log2 fold change	-log10(p value)	P-value
	S100A9	1.84	2.73993	0.00182		CXCL1	1.47	3.04576	0.0009
	IDO1	6.91	2.17718	0.00665		PSMB7	1.18	2.95861	0.0011
	CXCL11	6.8	2.1549	0.007		IL8	1.69	2.92812	0.00118
	CXCL10	5.65	1.9393	0.0115		IL32	1.61	2.83565	0.00146
	IRF1	4.99	1.89279	0.0128		C1QBP	1.18	2.74958	0.00178
	GBP1	3.96	1.75696	0.0175		PSMB5	1.02	2.68403	0.00207
	PLAU	1.08	1.7167	0.0192		PSMD7	1.11	2.64207	0.00228
	HLA-C	2.72	1.69465	0.0202		C14orf166	1.08	2.6216	0.00239
	STAT1	2.7	1.66154	0.0218		MAP4K4	1.03	2.58503	0.0026
	ITGA6	1.34	1.65758	0.022		TBK1	1.1	2.58004	0.00263
	HLA-DRB3	3.02	1.62709	0.0236		IFNGR1	1.26	2.50169	0.00315
	TAP1	3.07	1.62342	0.0238		CASP8	1.33	2.47756	0.00333
	TAP2	2.86	1.5544	0.0279		MAPKAPK2	1.49	2.4318	0.0037
	JAK2	3.4	1.53462	0.0292		PTK2	1.32	2.39686	0.00401
	NT5E	1.17	1.51145	0.0308		BCL3	1.04	2.38091	0.00416
	MBP	1.1	1.51145	0.0308		NFKBIZ	1.49	2.34582	0.00451
	HLA-DRA	2.46	1.50585	0.0312		ETS1	1	2.33348	0.00464
	ATG7	2.6	1.49757	0.0318		CHUK	1.21	2.31605	0.00483
	TNFSF10	3.11	1.46597	0.0342		IL13RA1	1.03	2.31247	0.00487
	B2M	2.06	1.45223	0.0353		NFKBIA	1.84	2.31069	0.00489
	CTSS	2.69	1.41908	0.0381		IL6ST	1	2.3098	0.0049
	CD97	1.07	1.4168	0.0383		CXCL2	1.64	2.24109	0.00574
	PSMB9	2.32	1.39686	0.0401		BCL10	1.02	2.21396	0.00611
	MAPKAPK2	2.09	1.383	0.0414		PSMC2	1.1	2.16304	0.00687
	IKBKAP	1.07	1.37675	0.042		CXCL11	5.12	2.11407	0.00769
	PDCD2	1.09	1.36351	0.0433		BST2	1.09	2.11351	0.0077
	HLA-B	2.08	1.35262	0.0444		IFI16	1.16	2.10735	0.00781
	CASP8	1.74	1.34775	0.0449		ATG5	1.24	2.07988	0.00832
	IFI35	2.18	1.3439	0.0453		CTSS	2.09	2.06803	0.00855
	IL2RG	1.35	1.32606	0.0472		MCL1	1.04	2.05799	0.00875
	NFKB2	2.5	1.32422	0.0474		CD58	1.01	2.05355	0.00884
	PSMB10	2.34	1.31876	0.048		CD40	1.28	2.05061	0.0089
	CX3CL1	2.79	1.31158	0.0488		C3	1.05	2.04915	0.00893
	MAPK14	1.68	1.3098	0.049		IRF1	3.1	2.02595	0.00942
	PTK2	1.82	1.30364	0.0497		LGALS3	1.16	2.02319	0.00948
						B2M	1.58	2.02091	0.00953
						PSMB8	1.46	2.01323	0.0097
						PML	1.36	1.98716	0.0103
						MUC1	1.06	1.97469	0.0106
						MYD88	1.01	1.96257	0.0109
						CFH	1.46	1.95078	0.0112
						TFRC	1.15	1.94692	0.0113
						IKBKE	1.32	1.9431	0.0114
						IDO1	4.37	1.93554	0.0116
						IFI35	1.61	1.93554	0.0116
						CXCL10	4.28	1.93181	0.0117
						IRAK3	1.4	1.92445	0.0119
						CFB	1.71	1.91721	0.0121
						TLR3	1.48	1.91364	0.0122
						TNFSF10	2.48	1.91009	0.0123
						MAPK14	1.19	1.90658	0.0124
						IFNAR2	1.25	1.89963	0.0126
						LTB4R	1.05	1.89963	0.0126
						STAT3	1.13	1.88941	0.0129
						NFKB2	1.58	1.87943	0.0132
						TNFAIP3	1.5	1.87943	0.0132
						JAK1	1.05	1.87943	0.0132
						CCND3	1.44	1.8729	0.0134
						CCL20	1.59	1.86967	0.0135
						TAP1	2.17	1.86328	0.0137
						STAT1	1.83	1.85387	0.014
						IFITM1	1.27	1.83863	0.0145
						MX1	1.75	1.80688	0.0156
						HLA-DRA	2.13	1.78516	0.0164
						CEACAM6	1.14	1.78516	0.0164
						PSMB9	1.66	1.75449	0.0176
						HLA-DMB	1.65	1.74715	0.0179
						XBP1	1.38	1.74715	0.0179
						IRAK2	1.05	1.70774	0.0196
						GBP1	2.54	1.70115	0.0199
						HLA-DMA	1.47	1.70115	0.0199
						TAPBP	1.04	1.69897	0.02
						ICAM1	1.38	1.69037	0.0204
						ATG7	1.33	1.68613	0.0206
						RARRES3	1.73	1.68194	0.0208
						HLA-DPA1	2.19	1.66555	0.0216
						PIGR	1.7	1.65758	0.022
						IFIT2	2.16	1.6517	0.0223
						HLA-A	1.19	1.63264	0.0233
						HLA-B	1.24	1.61798	0.0241
						CX3CL1	1.76	1.5817	0.0262
						CD74	1.74	1.56225	0.0274
						HLA-DRB3	1.86	1.5544	0.0279
						STAT2	1.28	1.5544	0.0279
						JAK2	1.69	1.52433	0.0299
						HLA-DPB1	1.71	1.49485	0.032
						HLA-C	1.27	1.47756	0.0333
						BST1	1	1.47366	0.0336
						CASP3	1.01	1.46597	0.0342
						TNFRSF14	1.09	1.41117	0.0388
						PSMB10	1.56	1.4045	0.0394
						TAP2	1.25	1.39903	0.0399
						LAMP3	1.12	1.38091	0.0416
