# Supplementary material for: Oncolytic adeno-immunotherapy modulates the immune system enabling CAR T-cells to cure pancreatic tumors
Source: Commun Biol. 2021 Mar 19;4:368. doi: 10.1038/s42003-021-01914-8 (PMC7979740; doi:10.1038/s42003-021-01914-8)
Supplement: Supplementary file 6 — Supplementary Data 3 [file 42003_2021_1914_MOESM6_ESM.xlsx]

## Sheet: Combined L C+C vs. Single Agent
Supplemental Data 3. Nanostring Advanced Analysis comparing combination treatment to single agent treatments.
CAd+CART vs. CAd		Log2 fold change	-log10(p value)	P-value	CAd+CART vs. CART		Log2 fold change	-log10(p)	P-value
	HLA-DPA1	3.35	3.44491	0.000359		CXCL10	3.29	2.8041	0.00157
	RARRES3	2.67	3.27984	0.000525		IDO1	3.47	2.5986	0.00252
	RAF1	1.34	3.22548	0.000595		CXCL11	3.28	2.43297	0.00369
	CASP2	1.16	3.16941	0.000677		IRF1	2.54	2.2993	0.00502
	AHR	1.68	3.03433	0.000924		GBP1	1.81	2.10679	0.00782
	PSMB8	2.48	2.92812	0.00118		CCL3	1.94	2.05552	0.0088
	CD74	2.64	2.91721	0.00121		TAP1	1.54	2.04624	0.00899
	IFITM1	2.29	2.86967	0.00135		CX3CL1	1.94	1.96257	0.0109
	TP53	1.2	2.86646	0.00136		CXCL13	2.32	1.89963	0.0126
	CFH	2.25	2.86328	0.00137		IFIT2	1.61	1.89279	0.0128
	SERPING1	2.79	2.83565	0.00146		CTSS	1.57	1.82391	0.015
	HLA-DRA	2.57	2.81816	0.00152		GZMA	1.58	1.81816	0.0152
	CFI	1.6	2.8041	0.00157		GBP5	1.85	1.79048	0.0162
	HLA-DPB1	3.18	2.72354	0.00189		SERPING1	1.26	1.76195	0.0173
	STAT2	2.11	2.72125	0.0019		GNLY	2.94	1.74958	0.0178
	TOLLIP	1.36	2.6968	0.00201		KLRC2	2.03	1.72354	0.0189
	MUC1	1.87	2.69037	0.00204		VCAM1	1.54	1.66154	0.0218
	CD40	2.48	2.68613	0.00206		PSMB8	1.05	1.62709	0.0236
	IFI16	2.24	2.68403	0.00207		CCL5	2.07	1.62525	0.0237
	PIGR	2.61	2.65956	0.00219		GZMB	1.65	1.61618	0.0242
	CD97	1.33	2.65561	0.00221		CXCL9	1.19	1.61618	0.0242
	CD82	1.51	2.64397	0.00227		CCL4	1.99	1.61083	0.0245
	BATF	1.73	2.60206	0.0025		TNFSF10	1.57	1.56384	0.0273
	CXCL1	2.24	2.59688	0.00253		RARRES3	1.05	1.56225	0.0274
	CEBPB	2.32	2.55129	0.00281		MYD88	1	1.54516	0.0285
	IRF1	3.67	2.5391	0.00289		IFI35	1.31	1.52288	0.03
	NFKBIA	2.71	2.53611	0.00291		PSMB9	1.24	1.51004	0.0309
	LITAF	1.45	2.53313	0.00293		PSMB10	1.17	1.50585	0.0312
	IL32	3.46	2.53018	0.00295		STAT1	1.15	1.49621	0.0319
	C14orf166	1.97	2.51999	0.00302		STAT2	1.01	1.47886	0.0332
	PSMB5	2.07	2.51713	0.00304		HLA-DPA1	1.29	1.47237	0.0337
	HLA-DRB3	2.72	2.4828	0.00329		CD3D	1.28	1.45223	0.0353
	IRAK2	1.57	2.47496	0.00335		IL8	1.57	1.451	0.0354
	CEACAM6	2.94	2.46344	0.00344		ICAM1	1.36	1.44249	0.0361
	ATG5	1.24	2.46218	0.00345		HLA-DPB1	1.18	1.43771	0.0365
	DUSP4	1.78	2.46092	0.00346		CXCL12	1.47	1.38934	0.0408
	CTSS	2.63	2.44009	0.00363		IL2RG	1.2	1.32975	0.0468
	TLR3	2.04	2.43771	0.00365
	IL4R	1.93	2.43415	0.00368
	HLA-B	1.96	2.42481	0.00376
	CASP1	1.81	2.41117	0.00388
	CFB	2.46	2.38405	0.00413
	NFIL3	1.65	2.38195	0.00415
	LIF	2.22	2.37469	0.00422
	BST2	1.78	2.35952	0.00437
	CX3CL1	3.06	2.35067	0.00446
	PSMB7	2.16	2.35067	0.00446
	IL6ST	1.83	2.35067	0.00446
	C3	1.99	2.34679	0.0045
	IL2RB	2.52	2.34582	0.00451
	FCER1G	1.93	2.3439	0.00453
	LTBR	1.82	2.33724	0.0046
	SOCS1	1.72	2.33348	0.00464
	STAT3	1.89	2.32883	0.00469
	IRAK1	1.58	2.32698	0.00471
	PML	2.44	2.32148	0.00477
	PTGS2	1.8	2.32148	0.00477
	BAX	1.74	2.3098	0.0049
	PRKCD	1.39	2.30892	0.00491
	ICAM3	1.68	2.30539	0.00495
	TAPBP	2.07	2.30103	0.005
	IL8	3.11	2.2993	0.00502
	LCP2	2.29	2.29843	0.00503
	ADA	1.54	2.29328	0.00509
	TNFSF13B	1.76	2.29073	0.00512
	HLA-A	2.06	2.284	0.0052
	NOTCH1	1.57	2.2815	0.00523
	CCL3	2.62	2.28067	0.00524
	UBE2L3	1.51	2.27984	0.00525
	GZMA	3.13	2.27819	0.00527
	TGFBR2	1.41	2.27737	0.00528
	HRAS	1.7	2.26761	0.0054
	B2M	2.28	2.2652	0.00543
	BCL10	2.06	2.26201	0.00547
	IFNGR1	2.03	2.25885	0.00551
	IL13RA1	1.97	2.25571	0.00555
	PLAUR	2.24	2.25493	0.00556
	HLA-DMA	1.96	2.25493	0.00556
	TRAF2	1.64	2.25414	0.00557
	PTAFR	1.71	2.25337	0.00558
	BCAP31	1.58	2.25259	0.00559
	LGALS3	2.1	2.25104	0.00561
	MAP4K4	1.74	2.2426	0.00572
	STAT5B	1.52	2.2426	0.00572
	PTPRC_all	1.77	2.23882	0.00577
	FKBP5	1.64	2.23882	0.00577
	TNFRSF10C	1.51	2.23284	0.00585
	ARHGDIB	1.49	2.22695	0.00593
	PSMB10	2.01	2.22621	0.00594
	IL15	1.56	2.22621	0.00594
	NFATC3	1.65	2.22548	0.00595
	TAP1	2.27	2.22257	0.00599
	TNFSF11	1.5	2.2204	0.00602
	MAP4K2	1.52	2.21968	0.00603
	RELB	1.56	2.21538	0.00609
	PTPN2	1.53	2.21467	0.0061
	CXCL2	2.59	2.21254	0.00613
	ILF3	1.62	2.21042	0.00616
	MAPK1	1.76	2.20412	0.00625
	TNFSF12	1.45	2.20273	0.00627
	ETS1	1.98	2.20135	0.00629
	DPP4	1.71	2.19928	0.00632
	TICAM1	1.54	2.19928	0.00632
	PSMD7	1.88	2.19586	0.00637
	PECAM1	1.49	2.1945	0.00639
	PSMB9	2.17	2.19314	0.00641
	CTNNB1	1.57	2.18376	0.00655
	BCL2L11	1.33	2.18376	0.00655
	PSMC2	1.65	2.17587	0.00667
	GZMB	3.35	2.17263	0.00672
	TRAF6	1.29	2.17263	0.00672
	PTPN6	1.56	2.17198	0.00673
	MCL1	1.74	2.16622	0.00682
	TAGAP	1.55	2.16368	0.00686
	TNFAIP3	2.58	2.16115	0.0069
	GBP5	2.52	2.15739	0.00696
	MX1	2.31	2.15614	0.00698
	NFKB2	2.4	2.15552	0.00699
	MYD88	2.07	2.15366	0.00702
	C1QBP	1.74	2.14752	0.00712
	CDKN1A	2.62	2.14509	0.00716
	POU2F2	1.52	2.14146	0.00722
	HLA-DRB1	2.27	2.13966	0.00725
	NFKBIZ	2.17	2.1296	0.00742
	IL2RG	2.64	2.1261	0.00748
	STAT1	1.89	2.12321	0.00753
	CCRL1	1.79	2.11805	0.00762
	IKBKG	1.44	2.11351	0.0077
	MAPKAPK2	2.2	2.10292	0.00789
	ICAM1	2.69	2.10073	0.00793
	VCAM1	1.56	2.08672	0.00819
	IKZF2	1.39	2.08145	0.00829
	CD46	1.67	2.06956	0.00852
	SMAD3	1.49	2.06854	0.00854
	PPARG	1.34	2.06651	0.00858
	SRC	1.81	2.06248	0.00866
	IFIT2	2.43	2.06198	0.00867
	IKBKE	1.47	2.06148	0.00868
	CD96	1.88	2.05998	0.00871
	ITGAE	1.57	2.05799	0.00875
	IRAK4	1.33	2.05502	0.00881
	IFNAR2	1.78	2.05306	0.00885
	CD276	1.78	2.04964	0.00892
	TNFSF15	1.43	2.04624	0.00899
	GNLY	4.15	2.04431	0.00903
	SLC2A1	1.51	2.04431	0.00903
	PTK2	2.24	2.03905	0.00914
	CD83	1.52	2.03433	0.00924
	CCRL2	1.45	2.03386	0.00925
	ITGB1	1.51	2.03105	0.00931
	ABL1	1.52	2.03012	0.00933
	TRAF3	1.31	2.02733	0.00939
	LTB4R	2.77	2.02641	0.00941
	CCL5	3.35	2.02595	0.00942
	CD99	1.93	2.02503	0.00944
	JAK1	1.8	2.00261	0.00994
	IFI35	1.99	1.9914	0.0102
	IFIH1	1.36	1.98297	0.0104
	XBP1	2.12	1.97881	0.0105
	CD44	1.85	1.97881	0.0105
	CCL20	2.57	1.97469	0.0106
	LAG3	2.08	1.97469	0.0106
	FN1	1.4	1.97469	0.0106
	CEACAM1	1.34	1.96257	0.0109
	TNFSF10	2.47	1.95861	0.011
	TNFRSF14	1.89	1.95468	0.0111
	CTSC	1.58	1.95468	0.0111
	RUNX1	1.19	1.95468	0.0111
	IDO1	3.52	1.95078	0.0112
	RORC	1.14	1.95078	0.0112
	HFE	1.44	1.94692	0.0113
	TYK2	1.34	1.9393	0.0115
	GPI	1.54	1.93554	0.0116
	SOCS3	1.48	1.93181	0.0117
	CD164	1.59	1.92812	0.0118
	MAPK11	1.57	1.92082	0.012
	CD274	1.44	1.91721	0.0121
	ATG10	1.35	1.91721	0.0121
	S100A9	3.06	1.91009	0.0123
	CD48	1.77	1.89963	0.0126
	IKBKB	1.29	1.89963	0.0126
	CD3D	2.14	1.88273	0.0131
	APP	1.34	1.86646	0.0136
	IRF8	1.35	1.86012	0.0138
	CXCL9	2.09	1.83863	0.0145
	CCL4	3.61	1.83268	0.0147
	NT5E	1.52	1.82681	0.0149
	JAK2	1.87	1.82391	0.015
	HLA-C	1.81	1.82102	0.0151
	TNFRSF11A	1.25	1.81816	0.0152
	PDCD2	1.14	1.81816	0.0152
	CXCL13	3.75	1.81531	0.0153
	C1R	1.63	1.81248	0.0154
	ATG16L1	1.08	1.80134	0.0158
	IL1R2	1.73	1.77989	0.0166
	CD9	1.43	1.77989	0.0166
	ITGA6	1.57	1.76955	0.017
	BCL6	1.08	1.75696	0.0175
	CXCL11	3.41	1.75449	0.0176
	PTGER4	1.47	1.75203	0.0177
	TLR2	1.42	1.74715	0.0179
	JAK3	1.32	1.74232	0.0181
	STAT6	1.61	1.73518	0.0184
	CD59	1.44	1.73283	0.0185
	TLR1	1.38	1.73283	0.0185
	TBK1	1.95	1.70997	0.0195
	CXCL12	2.58	1.70333	0.0198
	CXCL10	3.16	1.69897	0.02
	DEFB1	1.2	1.6968	0.0201
	CSF1	1.51	1.6925	0.0203
	IKBKAP	1.19	1.67985	0.0209
	CD81	1.41	1.66756	0.0215
	FCGRT	1.14	1.66756	0.0215
	CARD9	1.43	1.66154	0.0218
	TMEM173	1.69	1.65365	0.0222
	PLAU	1.16	1.62525	0.0237
	CD24	1.69	1.6216	0.0239
	SYK	1.83	1.61261	0.0244
	GBP1	2.15	1.60906	0.0246
	EGR1	1.17	1.6038	0.0249
	CASP8	1.65	1.57675	0.0265
	MIF	1.58	1.56864	0.027
	HLA-DMB	1.85	1.54975	0.0282
	IRF7	1.64	1.54975	0.0282
	NOD1	1.21	1.54212	0.0287
	TFRC	1.26	1.51428	0.0306
	IL6R	1.29	1.50169	0.0315
	LAMP3	1.88	1.47108	0.0338
	SPP1	1.44	1.46218	0.0345
	BCL3	1.26	1.4437	0.036
	MAPK14	1.33	1.44009	0.0363
	CXCR4	1.37	1.43297	0.0369
	SKI	1.3	1.4023	0.0396
	C1S	1.26	1.4023	0.0396
	CUL9	1.19	1.38722	0.041
	CD58	1.34	1.3536	0.0443
	C4A/B	1.03	1.34008	0.0457
	ZEB1	1.23	1.32883	0.0469
	NOTCH2	1.06	1.31158	0.0488
