# Supplementary material for: Oncolytic adeno-immunotherapy modulates the immune system enabling CAR T-cells to cure pancreatic tumors
Source: Commun Biol. 2021 Mar 19;4:368. doi: 10.1038/s42003-021-01914-8 (PMC7979740; doi:10.1038/s42003-021-01914-8)
Supplement: Supplementary file 7 — Supplementary Data 4 [file 42003_2021_1914_MOESM7_ESM.xlsx]

## Sheet: Supplemental Data 4
Supplemental Data 4. All source data underlying the graphs and charts presented in the main figures
Figure 1 a
PANC 1							CAPAN 1							CFPAC 1
Day 0	Control	96.862	98.7632	100.848	103.527		Day 0	Control	101.539	103.057	96.2633	99.1406		Day 0	Control	93.7514	103.865	101.598	100.786
	NT	101.06	101.838	101.329	102.721			NT	84.3188	70.0328	85.5818	111.006			NT	86.5915	94.7642	102.232	101.091
	CART	97.5546	104.347	107.364	107.082			CART	78.5153	49.4903	84.1939	109.953			CART	77.0467	88.0197	100.284	99.1823
Day 1	Control	90.7861	93.2487	103.49	112.475		Day 1	Control	92.0439	99.7373	97.5761	110.643		Day 1	Control	99.1236	99.1786	101.198	100.5
	NT	77.8903	77.9576	76.9456	89.7357			NT	87.5116	108.503	108.766	116.005			NT	88.5649	87.0383	89.8872	91.9799
	CART	28.8946	29.2821	26.7106	29.7272			CART	14.9283	18.6367	19.0674	25.1298			CART	37.7466	35.3561	36.9812	36.7916
Day 3	Control	96.2316	94.6632	100.696	108.41		Day 3	Control	97.3815	98.1476	102.018	102.453		Day 3	Control	95.1851	99.2384	99.698	105.879
	NT	95.5165	93.4847	99.417	106.379			NT	94.4745	90.2437	102.749	109.241			NT	95.0113	90.1162	78.1506	83.9033
	CART	7.7285	8.271	7.67225	10.9845			CART	0.186421	0.176659	0.204039	0.210944			CART	6.48892	6.97706	6.51349	6.1866
Day 5	Control	105.992	94.2343	96.9297	102.844		Day 5	Control	110.139	94.6424	98.0109	97.2079		Day 5	Control	94.6515	97.2458	97.365	110.738
	NT	103.091	90.0784	91.0304	107.197			NT	97.7504	91.0423	88.9397	86.1411			NT	78.8373	84.5665	84.0645	101.68
	CART	1.16559	2.07894	4.0596	3.18819			CART	0.182345	0.152712	0.14481	0.115373			CART	0.742453	0.751475	0.652787	0.631273
Figure 1b
CAPAN 1							CFPAC 1							PANC 1
OncAd	NT	1 vp/cell	10 vp/cell	100 vp/cell	1,000 vp/cell		OncAd	NT	1 vp/cell	10 vp/cell	100 vp/cell	1,000 vp/cell		OncAd	NT	1 vp/cell	10 vp/cell	100 vp/cell	1,000 vp/cell
	72.267	90.3983	12.0685	1.72135	0.59211			90.6569	71.9521	81.4564	90.5868	16.2349			111.248	77.1461	35.0473	0.262112	-0.0677188
	108.631	100.948	18.7868	2.35575	0.059211			100.283	91.1805	87.1506	93.476	10.1012			106.133	74.4071	33.6276	3.63212	11.8062
	107.857	102.547	32.4519	2.09565	-0.143798			102.008	89.0113	89.6705	103.467	10.0077			72.1986	92.041	38.0253	0.716226	-0.0390379
	104.653	107.476	25.9809	3.46596	-0.0803578			103.784	101.124	84.21	96.6036	16.5902			86.8737	95.5258	34.3494	1.69138	3.21147
	109.748	91.1786	32.9404	3.50402	-0.511752			99.9182	96.2904	93.3404	98.6746	15.1503			90.2437	91.2093	28.1208	1.07952	10.6064
	96.8438	79.7213	48.1978	3.43424	0.896624			103.35	101.611	97.3235	72.8824	13.2382			133.303	56.8543	31.1084	1.98775	0.601503
CAdVEC	1 vp/cell	1 vp/cell	10 vp/cell	100 vp/cell	1,000 vp/cell		CAdVEC	NT	1 vp/cell	10 vp/cell	100 vp/cell	1,000 vp/cell		CAdVEC	NT	1 vp/cell	10 vp/cell	100 vp/cell	1,000 vp/cell
	96.5418	102.187	43.7373	17.0739	1.04635			97.9776	91.1903	79.9767	89.2559	46.1082			76.8142	109.913	59.6923	3.76413	2.13041
	103.268	97.9135	55.539	19.5377	2.00652			105.337	91.4424	88.039	91.0933	35.8788			109.913	92.6668	70.721	3.28388	4.04714
	100.055	105.331	51.2763	19.8964	1.51588			102.249	92.6932	85.7265	91.3987	42.5352			109.686	99.8192	44.6672	2.09611	2.07038
	97.1907	105.806	55.5601	36.1614	2.08566			95.8735	95.442	94.6615	94.07	48.0814			102.362	106.217	24.7452	5.89955	0.556723
	102.783	109.214	50.6115	21.3789	2.87701			101.662	103.916	97.677	100.639	50.0061			105.848	99.4247	27.7082	4.7032	4.40733
	100.161	85.2729	49.5722	6.3748	9.47691			96.9013	81.2178	98.7387	85.455	52.6482			95.3768	72.8821	32.4379	1.73163	2.64068
HDAd	NT	1 vp/cell	10 vp/cell	100 vp/cell	1,000 vp/cell		HDAd	NT	1 vp/cell	10 vp/cell	100 vp/cell	1,000 vp/cell		HDAd	NT	1 vp/cell	10 vp/cell	100 vp/cell	1,000 vp/cell
	92.8916	101.629	112.425	112.832	93.5813			90.7267	95.9303	97.2312	106.542	90.7044			105.888	86.7461	86.5367	112.106	85.3852
	103.904	93.9831	100.896	106.707	114.483			99.334	94.6383	96.7545	102.96	92.7983			102.15	90.4885	108.887	108.573	82.7837
	104.361	103.845	106.022	102.156	111.078			101.468	100.769	103.629	109.059	94.3353			93.5715	107.793	115.613	110.892	82.8465
	99.6525	103.231	98.9248	105.485	103.622			99.6547	96.9371	99.6102	114.864	91.239			99.5542	105.793	111.012	106.395	90.3106
	98.2243	103.622	112.669	102.259	111.301			102.822	107.558	105.62	111.136	104.787			115.314	113.315	116.963	97.7013	83.1554
	100.967	76.2746	109.639	102.731	112.289			105.994	103.597	104.885	101.82	92.2904			83.5218	100.051	106.432	94.2572	73.5506
Figure 1c
IL-12p70 pg/mL	Control				Onc.Ad				HDTrio				CAdTrio
CAPAN-1	0	0	0	0	0	0	0	0	5.03289	6.78749	7.26269	5.78749	121.567	124.455	136.7	134.455
CFPAC-1	0	0	0	0	0	0	0	0	2.2495	2.02755	2.42214	2.3498	120.159	119.147	175.056	139.147
PANC-1	0	0	0	0	0	0	0	0	6.4424	6.57048	5.29792	5.57048	178.928	154.34	168.225	164.34
Figure 2a
CFPAC-1	0	2	6	10	13	16	23	30	37	44	51	58	65	72	79
Control	165.528	168.776	229.992	267.188	411.892	404.941	578.259	917.163	1255.92	1309.77	2047.5
	145.763	149.504	181.675	255.938	356.328	366.912	612.562	842.7	1083.43	1257.7	1428.86
	104.284	202.612	227.812	295.856	410.504	494.951	580	711.113	1273.61	1242.81	1604.55
	92.2625	128.774	348.174	199.119	348.174	376.65	620.627	813.186	995.566	1406.16	1640.25
	84.27	78.416	330.672	183.299	330.672	407.932	713.9	861.373	1198.16	1803.2
CART	159.359	204.768	237.16	166.464	137.216	43.56	0	0	0	0	0	0	0	0	0
	145.926	204.768	224.264	186.294	94.77	35.301	0	0	0	0	0	0	0	0	0
	117	324.576	326.114	211.722	118.8	44.528	0	0	0	0	0	0	0	0	0
	108.16	141.332	133.209	299.568	133.209	0	0	0	0	0	0	0	0	0	0
	134.834	168.683	91.035	226.148	91.035	41.6025	0	0	0	0	0	0	0	0	0
CAdTrio	161.604	281.6	239.062	305.087	396.05	546.21	778.909	1155.07	1713.54
	107.217	140.899	106.25	226.576	261.855	414.176	538.628	1009.2	1277.95	1745.52
	139.425	201.64	165.584	260.11	326.095	419.832	578.758	795.678	835	1452.65	1578.12
	127.008	172.827	220.5	254.016	354.784	401.157	532.475	815.36	1054.69	1472.33	2018.1
	61.852	167.706	241.875	263.841	294.4	334.62	544.887	512.975	737.28	1285.97	2016.4
CAdTrio+CART	116.058	217.728	176.418	93.75	58.725	26.6955	0	0	0	0	0	0	0	0	0
	68.9265	145.926	145.926	89.376	53.016	28.158	0	0	0	0	0	0	0	0	0
	208.088	292.494	271.472	128.862	99.0945	50.784	0	0	0	0	0	0	0	0	0
	124.468	163.849	186.2	92.2625	80.19	33.212	0	0	0	0	0	0	0	0	0
	108.842	178.024	149.916	127.008	101.92	0	0	0	0	0	0	0	0	0	0
Figure 2b
	0	3	7	10	13	20	27	41	55	69	76
CART	7532000	22360000	1244000000	1285000000	660100000	120000000	62810000	130100000	3080000	56120000	76710000
	5962000	6204000	731400000	1058000000	737100000	165300000	31000000	26770000	30520000	16650000	85960000
	8184000	27740000	1488000000	155900000	974500000	81580000	36490000	71500000	47270000	41440000	83390000
	8014000	2613000	321400000	819300000	75570000	39280000	33790000	25870000	22360000	34010000	29690000
	7816000	2329000	248800000	1084000000	505700000	64680000	22310000	10990000	50340000	34010000	28680000
CAdTrio+CART	5249000	31410000	1132000000	804600000	592600000	284800000	84640000	76210000	57500000	66710000	269300000
	8134000	13750000	641200000	1006000000	428000000	148900000	34960000	41620000	3751000	53980000	247400000
	9929000	18820000	832500000	793200000	59240000	463600000	71100000	48400000	31580000	19970000	5185000
	549100	11250000	597300000	646300000	529600000	150500000	37110000	28440000	51260000	17280000	25550000
	2489000	8607000	453200000	1075000000	352100000	358500000	45080000	35750000	28330000	59750000	56450000
Figure 2c
IFNg pg/mL	0	3	7	21	42	63	IL12p70 pg/mL	0	3	7	21	42	63
CART	0	0	2425.41	0	869.745	117.516	CART	0	0	0	0	0
	0	0	2541.04	0	9.99581	7.89693		0	0	0	0	0
	0	0	1872.43	13.6702	18.9094	0.493151		0	0	0	0	0
	0	0	2435.75	0	299.55	41.9685		0	0	0	0	0
	0	0	1202.22	4.1049	90.2381	0.802039		0	0	0	0	0
CAdTrio	0	0	0	0	0		CAdTrio	0	386.878	53.6595	17.7032	4.98022
	0	0	0	0	0			0	10.2753	12.2782	1.13903	2.27508
	0	0	0	0	0			0	154.235	20.5971	11.522	7.09877
	0	0	0	0	0			0	31.2083	36.2325	9.55077	4.79124
	0	0	0	0	0			0	85.9171	19.075	27.5311	3.82936
CAdTrio+CART	0	0	3273.55	5.22016	41.6609	62.8675	CAdTrio+CART	0	239.07	288.214	17.2099	15.7312	15.8954
	0	0	3027.76	11.0474	396.906	581.744		0	187.651	6.70168	0	4.79124	2.27508
	0	0	8600.99	9.46921	0	6.83774		0	311.521	5.88239	2.37976	0	1.84012
	0	0	4300.89	1.37408	94.4398	159.808		0	388.964	22.9625	7.09877	8.81476	21.9918
	0	0	7336.83	24.4699	8.42138	0.493151		0	449.819	5.67114	1.58846	5.01728	1.38084
Figure 3a
CAPAN-1	0	3	7	10	14	17	24	31	38	44	51	58	65	72	79
Control	179.361	287.086	423.801	504.21	672.525	558.624	1091.7	1498.18	2188.8
	131.946	237.16	317.52	446.218	586.558	738.1	1352.47	1544.83
	257.353	535.806	540.653	576.357	705.672	1081.72	1441.37	1835.48
	95.0239	210.826	269.001	360.406	577.422	683.65	945.134	1323.21	2258.36
	110.279	171.113	321.048	450.636	640.452	689.976	1073.15	1534.83
CART	117.74	145.926	405	461.288	692.224	900.215	730.34	1068.79	1571.15
	124.654	192.512	319.41	514.35	681.884	613.64	115.2	46.464	83.106	87.725	148.104	157.115	176.4	205.35	231.231
	107.911	176.4	245.134	488.669	518.938	278.438	0	0	0	0	0	0	0	0	0
	301.806	220.5	182.272	272.16	311.904	124.025	0	0	0	0	0	0	0	0	0
	81.12	201.64	196	303.408	336.821	71.5275	0	0	0	0	0	0	0	0	0
CAdTrio	114.464	137.216	302.58	360.406	546.21	483.84	625.931	892.8	1214.79	1397.43	1590.17
	154.213	151.2	263.841	363.384	427.648	564.062	777.262	1108.81	1381.21	2055.12
	87.079	166.093	209.202	250.312	406.56	463.736	711.113	932.362	1301.3	1590.48
	288.684	275.562	376.65	465.745	689.7	974.902	1134.68	1771.94
	106.434	99.238	145.119	251.983	326.4	499.376	650	985.608	1273.04	1819.96
CAdTrio+CART	136.462	216.563	163.84	198.832	113.4	29.4335	0	0	0	0	0	0	0	0	0
	161.84	205.768	253.128	240.944	143.65	39.69	0	0	0	0	0	0	0	0	0
	94.221	196.992	299.88	298.116	238.464	54.1205	0	0	0	0	0	0	0	0	0
	154.638	153	249.53	344.453	201.144	27.436	0	0	0	0	0	0	0	0	0
	137.313	132.962	262.122	339.575	299.88	73.008	0	0	0	0	0	0	0	0	0
Figure 3b
	0	3	7	10	14	20	27	41	55	69
CART	3621000	276700	7892000	181500000	145300000	81630000	50120000
	3447000	235200	26770000	1279000000	785100000	151100000	72060000	53720000	86890000	52840000
	3774000	2661000	191300000	1078000000	403600000	45220000	33090000	11090000	15820000	382700
	3477000	1213000	58610000	992800000	35010000	7060000	20480000	13410000	6558000	9508000
	4248000	1074000	9987000	950400000	374000000	24930000	17790000	10350000	10410000	10620000
CAdTrio+CART	4596000	8642000	403100000	1240000000	306200000	111500000	41260000	26320000	26400000	2792000
	4045000	3985000	600300000	979400000	546500000	199800000	80590000	144900000	36830000	65960000
	4605000	9990000	433400000	971300000	241200000	206300000	43020000	26790000	18680000	33080000
	6228000	10570000	834200000	1272000000	644900000	5089000	96410000	30270000	60380000	57800000
	4886000	21340000	1156000000	621600000	681100000	223000000	94530000	3622000	30050000	55510000
Figure 3c
IFNg pg/mL	0	3	7	21	42	63	IL12p70 pg/mL	0	3	7	21	42	63
CART	0	0	18.0435	7.89693			CART	0	0	0	0
	0	0	161.298	7.36918	0	5.76177		0	0	0	0	0	0
	0	0	1170.2	1.14145	0	0		0	0	0	0	0	0
	0	0	487.608	1.14145	0	0		0	0	0	0	0	0
	0	0	380.33	1.14145	0	0		0	0	0	0	0	0
CAdTrio	0	0	0	0			CAdTrio	0	70.8107	38.8502	6.39841
	0	0	0	0				0	59.3389	22.986	8.62054
	0	0	0	0				0	38.2908	34.5763	6.57227
	0	0	0	0				0	69.1761	20.504	3.29246
	0	0	0	0				0	82.7253	73.3689	4.61586
CAdTrio+CART	0	0	5081.07	2.36982	6.83774	1.14145	CAdTrio+CART	0	57.3925	96.7164	0	0.0286988	0
	0	0	5933.89	0	186.582	45.6042		0	79.9736	55.4278	0	0.0286988	2.27508
	0	0	3829.08	5.21602	12.5316	28.8969		0	85.6712	83.4121	0.337115	1.13903	0
	0	0	3917.61	8.94288	1.76508	0		0	90.4765	38.8502	2.89514	1.61405	2.48552
	0	0	2272.53	0	0	11.0047		0	79.9736	24.814	0	0	0.886619
Figure 4a
CFPAC-1	0	3	7	10	14	17	24	31	38	44	51	58	65	72
Control	98.3125	161.604	165.528	218.489	344.389	379.585	391.024	670	804.825	955.9	821.916	1130.3	1468.19
	179.56	190.44	294.4	380.926	380.926	349.617	502.092	546.75	825.507	891.075	1206.58	1489.75
	63.6265	108.9	129.514	208.088	257.911	475.356	568.791	694.575	850.149	1036.8	1072.8	1357.4	1066.21	1534.83
	101.92	164.152	200.9	165.528	198.832	284.143	360.863	431.664	587.826	689.062	1153.51	1258.06	1435.48
	49.6125	80.0565	105.593	105.593	145.763	231.04	221.778	402.04	532.475	457.65	438.041	647.9	675.491	607.662
CART	129.6	156.775	183.299	215.825	273.78	193.104	147.348	102.344	65.1655	75.429	28.88	25.92	0	0
	139.425	140.899	234.196	196.992	328.738	319.395	394.797	545.753	567.84	905.06	1080.64	1068.63	1481.13
	130.977	227.254	150.7	209.088	194.122	224.325	247.799	230.3	278.4	147.942	69.258	75.858	95.2875	115.34
	84.564	102.602	147.994	172.062	222.188	185.13	321.512	255.938	403.007	484	373.774	424.473	380.208	441.408
	123.008	199.962	161.792	191.558	159.526	295.245	319.39	352.8	384.75	306.936	259.002	154.213	166.635	130.435
CAdTrio	121.086	210.826	169	207.831	183.996	150.579	200.205	183.75	228.152	222.188	256	340.605	498.677	944.345
	139.425	222.376	259.002	238.206	236.816	182.372	248.867	348.48	418.19	616.512	833.175	1089.29	1143.07	1534.83
	70.886	88.75	113.4	58.725	46.575	27.38	68.9265	55.225	27.166	37.8225	71.0955	118.356	94.221	154.791
	89.2375	87.48	79.768	32.8	38.808	26.568	23.976	15.8565	13.8765	7.8125	17.7093	111.888	101.338	139.264
	53.6625	81.9315	67.3745	47.1495	68.9265	99.238	109.8	183.75	210.826	372.6	321.048	410.828	658.772	658.772
CAdTrio+CART	117.74	191.664	239.062	172.062	136.93	90.3666	66.3133	85.6745	85.6745	47.5875	34.983	26.011	0	0
	116.614	212.544	236.816	123.462	79.488	16.1767	12.1843	0	0	0	0	0	0	0
	127.008	197.173	201.64	181.476	154.638	35.4714	39.9247	21.15	17.7785	26.95	46.225	31.104	59.248	88.434
	90.944	173.95	95.2875	105.966	97.686	98.3125	75.712	70.227	56.3295	64.061	61.5158	118.8	150.282	91.2925
	99.0945	127.8	60.75	51.304	43.56	44.5465	31.1805	37.8225	13.8765	10.816	0	0	0	0
	77.2475	100.719	99.238	105.593	44.528	30.8025	39.69	15.3	0	0	0	0	0	0
Figure 4b
IFNg pg/mL	0	3	7	21	42	63	IL12p70 pg/mL	0	3	7	21	42	63	IL2 pg/mL	0	3	7	21	42	63	IL7 pg/mL	0	3	7	21	42	63	IL6 pg/mL	0	3	7	21	42	63	TNFa pg/mL	0	3	7	21	42	63
Control	85.6381	44.8845	18.9878	8.94085	18.5024	96.8252	Control	6.52422	3.60575	0.855848	0.855848	0.903314	3.97523	Control	5.95391	8.08455	2.36941	4.4674	3.29202	16.3613	Control	10.5109	7.61358	3.95951	<0.37	10.2753	39.3502	Control	9.38627	11.585	5.06502	5.00593	155.897	79.7262	Control	27.1774	30.8619	12.4287	5.90308	17.9483	15.6926
	1.49416	7.1971	7.1971	0.263516	18.5024	82.0968		0.75852	1.35838	0.954295	0.44457	<0.49	0.517527		<0.49	1.39231	2.2949	1.06189	2.51253	3.06976		<0.37	1.9404	2.94628	3.39636	4.90595	6.01536		10.4917	3.71715	3.29446	7.73752	22.027	69.1195		15.1583	17.7466	14.4252	13.089	15.7926	21.0252
	6.23757	5.28073	5.28073	7.83811	17.3362	62.3455		1.22203	0.954295	1.29001	0.954295	<0.49	0.774045		4.99637	5.4773	1.72756	3.57137	2.84716	5.7197		5.36491	4.62097	1.34656	2.94628	6.27969	7.29585		8.01989	3.29446	9.36153	17.137	12.5506	43.1465		22.824	13.695	15.7101	12.6058	11.2222	14.9935
	12.3486	7.1971	8.48007	5.9183	10.2315			1.02056	1.08729	1.22203	1.22203	0.968164			4.99637	3.57137	4.28028	3.57137	3.73559			6.40643	3.39636	5.36491	1.9404	8.9504			36.2564	5.12693	15.0153	5.90275	16.9893			51.2205	22.1285	30.5812	26.6473	34.0392
	34.9124	18.8436	11.0562	19.4956	19.084	60.1399		3.69062	1.08729	1.91744	2.64129	1.03315	1.55712		20.5311	10.9056	6.20342	9.65343	3.84631	3.73559		14.8557	7.38094	6.06771	20.1321	12.7407	6.01536		31.1546	4.56288	5.19745	24.4971	17.4691	42.6662		48.0478	32.4013	26.0067	65.6575	30.629	37.5719
CART	6.98883	6.34425	41.678	133.549	11.4315	3.74708	CART	1.42402	0.574992	0.715102	0.855848	<0.49	<0.49	CART	3.22101	3.92633	3.57123	2.36941	1.27566	2.73571	CART	8.61469	4.27314	5.46026	6.02183	3.68339	4.00278	CART	1.53775	2.61568	7.21077	14.7941	10.3908	5.52888	CART	3.04816	3.41022	3.27393	5.95144	3.08407	1.68063
	5.06594	<0.61	12.244	26.5589	170.302	19.9546		0.644962	1.99889	2.07115	1.28128	<0.49	<0.49		0.877693	2.53675	6.33439	3.74819	5.39014	2.51253		2.96205	5.46026	4.27314	5.46026	4.61293	1.40095		1.98845	2.55834	6.97074	28.7995	69.6013	76.4701		21.4207	5.75826	14.385	18.7674	22.2921	13.5992
	15.5962	38.8388	11.5791	26.212	55.11	40.6974		4.86825	2.28842	2.57921	4.04948	8.83	15.4632		6.33439	3.4832	4.4674	7.10487	12.67	12.0382		7.61358	<0.37	5.46026	8.61469	17.14	135.238		3.3078	<0.18	11.0946	8.23485	<0.18	<0.18		18.987	<0.43	29.3012	25.0152	30.58	14.3952
	5.28073	4.64456	23.4157	14.2917	27.1404	64.5486		2.13197	1.91744	2.64129	1.77581	2.62178	2.22033		1.06189	4.99637	4.99637	3.68898	5.93919	10.52		2.94628	3.8226	7.38094	5.36491	10.2753	17.5272		6.46716	3.29446	11.5515	15.1567	13.7504	56.5441		12.3648	19.4898	27.0322	21.6868	18.6022	21.5822
	24.7252	23.0886	27.6761	20.148	14.4011	9.62842		1.35838	1.22203	1.22203	1.22203	<0.49	0.517527		10.4036	5.59793	2.18067	<0.49	1.27566	1.95256		8.60214	8.00134	3.8226	3.8226	3.35242	3.0077		85.93	32.4298	16.9956	76.9815	59.4906	65.8684		83.9637	50.8822	40.0284	9.62231	19.9131	23.9186
CAdTrio	12.9212	14.9906	20.2443	23.4178	62.1779	37.0699	CAdTrio	2.15366	1.55712	<0.49	<0.49	3.60575	1.42551	CAdTrio	5.06018	4.17806	0.819946	2.62417	3.92633	3.51395	CAdTrio	5.19209	2.26361	3.0077	6.53961	1.40571	4.90595	CAdTrio	13.9903	29.9442	20.1079	188.363	124.032	124.73	CAdTrio	13.7483	16.393	10.4832	18.0991	10.7635	13.6986
	39.5476	140.751	41.3225	26.5589	310.049	181.673		1.56718	11.223	4.943	4.56976	1.82144	1.29428		6.33439	6.33439	3.65956	5.5768	5.06018	4.61955		6.56646	8.11927	13.1607	4.87875	11.5346	6.01536		20.9249	54.396	30.7206	25.7379	213.145	70.1433		40.5206	36.5985	14.7051	11.4368	69.7083	36.1669
	7.96162	72.3921	33.5458	14.9224	27.7108	62.8965		1.42402	16.6136	5.46771	1.56718	0.903314	<0.49		2.2037	4.92546	3.04784	4.64988	3.51395	2.84716		11.8605	3.63739	8.11927	0.928007	5.19209	8.9504		407.45	11.0334	17.5348	16.8477	53.238	764.322		14.0125	14.9724	16.1549	16.047	17.3958	54.0107
	25.8652	12.244	6.98883	10.9162	7.52	14.696		3.16422	14.615	1.6389	2.28842	2.06	2.35388		7.00789	5.38956	1.71734	5.20322	3.57	5.50004		9.1008	1.40571	2.23039	2.23039	5.36	5.47201		3.01853	4.12363	1.81883	13	16.85	28.0847		21.9783	13.7471	13.1652	19.042	18.99	21.2783
	7.1971	14.9406	24.3977	5.28073	6.26512	10.5322		1.22203	20.3652	6.60811	1.91744	1.03315	0.517527		7.17955	3.454	2.40946	<0.49	1.95256	1.72762		5.36491	3.8226	3.8226	8.89598	4.61293	5.47201		8.51412	4.06948	7.38458	<0.18	7.39014	2.10347		35.6725	18.492	19.5523	12.1843	9.54989	8.22938
CAdTrio+CART	13.3195	69.096	24.0703	61.0956	25.1394	42.3763	CAdTrio+CART	1.63536	5.24555	1.91744	1.35838	0.774045	1.03315	CAdTrio+CART	5.71873	9.27962	3.21999	2.40946	3.29202	4.06754	CAdTrio+CART	6.73779	6.06771	<0.37	7.38094	5.74627	7.29585	CAdTrio+CART	19.967	9.36153	10.0679	32.6424	106.081	30.4241	CAdTrio+CART	39.6307	35.8038	26.1347	22.318	19.5598	22.4444
	16.9486	27.2536	38.4847	28.6457	151.893	103.355		2.07115	14.6945	5.61807	2.72504	1.62307	0.903314		11.3267	8.58082	5.95391	5.01781	4.39892	3.95695		10.0482	8.61469	2.6048	5.17223	4.90595	6.01536		4.76991	8.77941	11.4624	26.1198	78.1582	116.391		22.4254	27.6351	14.7585	22.8736	37.7803	34.5056
	8.48007	1.49416	225.261	4.64456	2.77686	7.19143		1.42711	28.6761	2.0602	2.0602	1.68911	1.29428		7.17955	2.40946	2.40946	1.84023	2.62417	2.84716		4.22971	<0.37	6.06771	7.06244	3.68339	0.878841		9.50278	1.18369	11.1982	5.9733	12.1307	8.83064		39.1671	20.2409	20.9943	8.91663	7.88822	6.62578
	4.64456	6.23757	220.489	6.55713	3.42573	8.4153		1.29001	49.911	4.61669	1.63536	0.903314	0.774045		5.2365	<0.49	2.8709	1.06189	3.62481	5.06018		2.94628	<0.37	0.60361	2.94628	2.26361	2.26361		5.9733	5.12693	18.2689	4.56288	11.7108	18.4287		23.3943	15.2195	15.1583	8.79945	7.15895	11.6172
	7.1971	8.48007	75.4417	7.83811	8.4153	16.4588		1.08729	21.928	3.53851	2.4946	2.35388	1.49127		5.4773	5.71873	2.40946	5.71873	5.06018	3.73559		2.94628	2.94628	3.8226	3.8226	1.40095	4.3122		7.9493	4.56288	11.0569	16.2175	7.93037	15.3099		34.1645	26.8397	21.7499	26.3268	11.5184	11.1236
	13.5143	51.5649	78.2682	16.1658	32.28	12.9212		1.29428	11.6961	4.52222	1.75523	8.89407	2.87116		3.51395	3.84631	1.72762	3.29202	5.01781	3.1		17.8726	5.47201	4.3122	1.40095	4.87875	6.53961		24.366	33.3037	46.7495	44.8878	9.38627	27.9047		19.8626	27.8531	18.6022	13.6986	16.1549	14.7585
Figure 4c
	0	3	7	10	14	17	21	28	42	56	70
CART	9874000	2635000	1589000	73610000	388300000	457200000	322200000	101600000	32880000	12320000	12200000
	8983000	1289000	30090000	10310000	220300000	171600000	164100000	206800000	223300000	140000000
	24450000	2181000	13720000	130400000	213600000	348200000	340300000	423800000	170600000	68230000	82880000
	814400	398800	3933000	11680000	7852000	66140000	105200000	116500000	25330000	146700000	16340000
	1410000	1075000	11770000	92120000	111000000	105500000	168000000	233500000	189000000	39800000	13830000
CAdTrio+CART	7342000	13900000	232900000	351500000	222400000	182800000	99090000	42870000	33230000	1283000	32190000
	7468000	9011000	164600000	86880000	49690000	38940000	4887000	3537000	1555000	1348000	1763000
	8147000	11060000	231800000	139100000	51380000	18390000	7733000	4540000	2617000	2392000	4096000
	25100000	3213000	8771000	6471000	2065000	24660000	27570000	32160000	35170000	43800000	94560000
	1282000	782200	9198000	5067000	1821000	1057000	610700	2295000	5766000	16204600	26651960
	6030000	8453000	50030000	109500000	131000000	74250000	55280000	62490000	34180000	32200000	650800
Figure 4d
	Non-humanized					Humanized
HMGB1	1.00545	0.875295	1.4823	0.833839		0.84851	0.915736	0.890695	1.50838	1.44694
IFNb1	1.3416	1.06089	0.87901	2.01944		13	7.81	5.08	4.91	3.17
OAS1	0.833202	1.07679	0.850709	0.782812		2.624	3.23053	3.12048	4.66465	4.08906
Mx1	0.766707	0.77741	0.631453	0.597391		2.43556	3.06153	2.19505	4.06781	3.42061
CCL5	1.318	1.452	2.327	1.413		1.763	2.767	32.632	5.572	11.067
CXCL10	0.695	1.177	2.859	0.868		21.518	50.475	79.754	78.656	103.071
IFNg						0.876606	1.33793	13.9288	4	11.5514
PD-L1	1.08899	1.29504	1.89605	0.802736		4.31483	10.0513	25.0946	13.7304	19.9637
ICAM-1	1.25409	1.11469	2.13856	1.2198		5.72865	5.45733	25.4253	14.9099	13.4375
Figure 4e
	hCD45+	CD3+	CD3+/CD4+	CD3+/CD8+	CD3-/CD56+	CD14+	CD33+	CD20+
Control	6.9	95.2	78.2	16.9	0.4	0.2	0.9	0.3
	0.4	78.6	74.4	12.1	4.6	0	2.7	2
	2.6	93.1	71.7	14.5	0.7	0.1	0.1	0.1
	0.4	90.9	53.9	34.4	3.3	0.4	0.5	0.5
CAdTrio	5.8	89.8	58.1	25.1	2.1	0.3	1.2	0.7
	1.2	91.6	66.4	18.2	1.2	1.4	2	1.2
	3	95.9	45	36.2	1	0.2	0.2	0.3
	2.9	96.4	50.7	43.1	0.9	0.3	0.4	0.1
	3.7	84.2	50.4	34.8	2.5	0.9	0.4	1.8
Figure 5a
Right	0	3	6	10	13	17	20	24	27	31
Control	83.2307	139.704	134.627	186.104	197.151	324.564	360.14	540.576	665.64	657.067
	118.272	193.343	164.822	227.722	345.914	348.462	535.368	777.849	619.806	1143.11
	113.404	139.187	205.097	266.149	394.423	519.676	590.245	818.852	1090.96	1336.53
	67.8528	106.909	132.673	132.901	188.07	290.645	371.973	499.424	579.118	615.73
	129.844	161.213	250.523	176.694	210.776	232.233	292.397	372.294	443.964	403.05
CART	77.9626	170.186	201.1	269.908	382.048	394.68	553.493	813.16	633.712	782.629
	95.5864	157.667	160.899	230.307	246.844	376.782	535.134	615.765	687.499	754.705
	82.7425	142.264	214.746	251.449	257.646	372.99	487.864	666.879	561.75	580.219
	34.2985	142.313	168.051	150.493	165.387	225.312	336.872	295.457	270.974	369.927
	114.96	176.406	214.326	210.25	264.049	283.747	236.279	236.083	318.283	442.198
CAdTrio	92.2673	116.545	124.023	134.073	118.987	205.739	158.025	145.619	204.088	149.979
	85.9365	166.959	138.742	99.238	103.387	109.577	144.051	131.641	173.985	182.625
	97.9926	148.563	148.571	121.608	135.685	241.018	162.486	227.264	281.598	272.96
	44.133	123.714	90.7497	195.096	152.772	209.318	266.638	232.015	271.035	224.437
	88.9876	94.4193	127.018	98.6971	65.4403	47.5297	41.5422	28.7539	27.1685	36.8408
CAdTrio+CART	103.227	112.502	86.0852	38.6903	37.56	17.5364	9.09676	1.4994	0	0
	88.8105	68.3136	45.997	36.7578	17.8952	7.40835	2.025	0	0	0
	105.665	141.793	95.3823	103.927	77.6579	40.6668	63.489	23.0461	23.8727	17.6246
	69.509	102.778	83.8753	33.7801	20.9366	0	0	0	0	0
	62.1967	109.577	45.3409	97.7147	40.1799	52.1871	35.8785	52.1486	10.0478	10.206
Left	0	3	6	10	13	17	20	24	27	31
Control	28.2797	54.7484	89.9197	90.4647	155.434	235.063	382.526	382.932	569.206	544.679
	49.4286	107.093	83.9224	169.072	248.765	222.978	312.057	475.376	733.451	938.773
	31.5703	48.6652	57.4098	73.7935	134.01	164.458	249.719	274.27	356.979	377.339
	39.8898	47.3603	84.1373	96.9253	93.0231	142.458	139.733	282.552	284.291	358.631
	48.2454	145.619	134.078	217.293	215.101	287.345	334.416	471.37	371.894	395.631
CART	41.625	54.3757	77.4717	147.625	147.081	214.678	401.983	513.989	616.398	569.929
	39.1114	155.535	81.6503	227.032	239.197	289.56	320.399	486.81	406.765	449.839
	31.8283	72.3958	93.2459	134.435	166.597	166.492	220.558	198.155	221.623	302.427
	44.6566	71.3742	85.939	165.447	188.566	273.329	341.815	369.455	437.669	447.602
	32.6579	63.6684	75.8023	136.681	193.544	228.874	151.9	228.614	272.617	304.066
CAdTrio	33.3564	50.8383	53.6741	61.3588	51.256	92.0125	234.215	193.514	295.99	329.521
	45.4186	45.8955	53.9074	78.408	137.351	207.397	341.966	337.501	473.28	692.69
	74.5537	98.3489	112.53	204.18	219.052	353.076	383.788	534.532	552.773	798.581
	59.9063	103.057	136.822	174.141	271.668	390.146	462.248	687.495	683.924	649.482
	34.6524	62.3514	128.012	114.175	162.297	211.997	221.648	271.183	201.22	299.378
CAdTrio+CART	52.0202	71.3357	122.151	151.259	160.897	210.204	205.725	232.254	231.886	173.056
	65.7697	168.423	154.401	188.094	234.89	251.305	175.666	163.584	161.271	90.1431
	37.0115	79.523	62.3324	164.63	166.5	119.436	94.9413	78.1213	112.252	69.6082
	30.0235	57.6	82.7619	165.37	139.618	141.689	147.664	159.241	148.944	112.388
	31.1487	37.887	52.9177	43.5393	62.7237	57.4033	53.134	45.8669	42.4743	46.591
Figure 5b
		0	3	7	10	14	17	21	28
CART	Right	1580000	1530000	1038000	4156000	9503000	25620000	39890000	50410000
		14950000	2177000	737100	1411000	4680000	9357000	6554000	123700000
		7597000	273100	369400	1414000	2543000	3315000	9886000	10490000
		8476000	840100	1096000	193500	3020000	5048000	10410000	4768000
		8885000	1138000	1029000	5582000	4523000	18510000	60960000	35040000
	Left	1580000	1327000	1218000	2864000	11050000	13520000	26430000	15390000
		14950000	1623000	841100	3681000	7337000	6268000	4194000	79130000
		7597000	276500	425900	3561000	5254000	6229000	9255000	33380000
		8476000	675600	548300	201800	1931000	2216000	5332000	6699000
		8885000	1212000	1775000	8732000	12220000	31320000	44310000	117800000
		0	3	7	10	14	17	21	28
CAdTrio+CART	Right	6372000	2332000	3668000	12150000	17840000	44370000	79570000	41430000
		11840000	2256000	4017000	27730000	136900000	174400000	244500000	75620000
		12800000	4875000	3616000	4042000	9506000	13260000	22610000	19980000
		11150000	10540000	33350000	40560000	73160000	191700000	215800000	38110000
		13290000	8067000	23840000	9242000	2162000	2322000	1649000	2485000
	Left	6372000	865900	1229000	2462000	15990000	8698000	21350000	17410000
		11840000	738600	811900	3955000	18950000	66660000	156400000	179000000
		12800000	1141000	3216000	5187000	44990000	34370000	71930000	96350000
		11150000	4812000	16580000	19570000	53390000	175800000	181800000	23120000
		13290000	1395000	2935000	4123000	27940000	14690000	18270000	15950000
Figure 5c
	EGFP-hCD45+	CD3+	CD3+/CD4+	CD3+/CD8+	CD3-/CD56+	CD14+	CD33+	CD20+
Control	0.5	90.6	59.5	30.4	2.3	0.8	2.9	0.1
	1.5	98.8	52	28.3	0.3	0.3	1.2	0.1
	1.1	87.1	58.7	31.2	1.5	1.1	7.6	0.4
	1.1	87.7	47.5	32.1	1.4	0.6	3.9	0.1
	1.5	87	43.1	42	1.5	0.7	1.7	0
CART	0.5	90.6	59.5	30.4	2.8	0.4	1.2	0
	1.5	98.8	52	28.3	9.5	0.3	1.4	0
	1.1	87.1	58.7	31.2	4.1	0.9	2.1	0
	2.4	87.7	47.5	32.1	4.3	0.6	0.8	0
	1.4	87	43.1	42	3.7	0.1	0.6	0
CAdTrio	5.5	92	42.8	43.2	0.4	0.5	4.1	0
	1.2	88.4	59.3	15	1.6	0.4	8.3	0
	0.8	89.4	52.3	33.8	1	2.4	7.1	0.1
	0.6	75.7	74.4	8.3	1	0.6	6.8	0
	2.7	85.9	31.3	56.7	2.1	0.2	2.3	0
CAdTrio+CART	27.2	91.5	38.1	46.8	1.7	0.2	1.1	0
	6.9	91.6	46.1	39.5	3.2	0	0.8	0.1
	11.5	81.8	49.4	30.4	2.3	0.2	9.4	0
	6.5	88.5	36.4	25.4	2	0.4	4.4	0.1
	15	96.4	48.1	59.6	0.2	0.3	1	0.1
Figure 6a
Cancer viability
CFPAC-1	Control	0 ng/mL	0.1 ng/mL	1 ng/mL	10 ng/mL		PANC-1	Control	0 ng/mL	0.1 ng/mL	1 ng/mL	10 ng/mL		CFPAC-1	Control	0 ng/mL	0.1 ng/mL	1 ng/mL	10 ng/mL
	96.9687	72.8189	48.8016	32.5754	20.3401			98.2079	81.3844	58.7328	43.9048	27.9396			102.666	38.3215	15.6728	2.4184	0.293926
	96.7926	75.6833	46.9703	35.4484	21.9732			100.106	89.2659	62.7435	41.9025	27.7185			101.876	35.9609	22.4176	2.34193	0.290332
	98.1475	73.7586	52.7094	35.4459	20.7863			98.2079	86.9031	62.9136	48.6513	29.8902			98.3201	43.0359	21.4656	3.41291	0.357972
	108.091	78.5128	55.1569	37.2098	24.0119			103.478	88.2273	60.5746	48.776	26.155			97.1372	36.395	22.9316	3.89505	0.711696
Fold expansion
CFPAC-1	Control	0 ng/mL	0.1 ng/mL	1 ng/mL	10 ng/mL		PANC-1	Control	0 ng/mL	0.1 ng/mL	1 ng/mL	10 ng/mL		CFPAC-1	Control	0 ng/mL	0.1 ng/mL	1 ng/mL	10 ng/mL
	1.00961	0.287388	0.278059	0.322885	0.39661			1.00961	0.0794129	0.246658	0.222311	0.445759			1.00961	0.258718	0.266227	0.367029	0.397747
	0.918824	0.276011	0.299221	0.340406	0.374765			0.918824	0.186359	0.0261676	0.266454	0.299903			0.918824	0.245065	0.301496	0.37067	0.379771
	1.01462	0.323568	0.302861	0.351328	0.37067			1.01462	0.15473	0.236191	0.29558	0.331759			1.01462	0.220718	0.308778	0.432562	0.429604
	1.05694	0.311053	0.330394	0.285796	0.388646			1.05694	0.157461	0.251891	0.304682	0.33267			1.05694	0.214802	0.275784	0.377496	0.440981
Figure 6b
Cancer viability
CFPAC-1	NK	NK+rIFNa	NK+HDTrio	NK+rIFNa+HDTrio		PANC-1	NK	NK+rIFNa	NK+HDTrio	NK+rIFNa+HDTrio		CAPAN-1	NK	NK+rIFNa	NK+HDTrio	NK+rIFNa+HDTrio
	96.8421	43.3222	31.695	12.9737			94.1457	50.7891	48.4329	22.941			99.7219	6.29326	4.68785	0.577796
	100.652	47.1429	33.8586	10.8503			103.263	48.4729	45.5888	19.828			93.5792	6.09428	4.61259	0.319297
	98.0919	47.1397	34.632	12.2356			100.53	56.28	45.7252	13.4578			111.99	8.88123	9.03726	0.363089
	104.414	49.4855	33.9098	12.4664			102.062	56.4242	45.5993	16.0016			94.7088	10.1359	6.18357	0.249145
Fold expansion
CFPAC-1	NK	NK+rIFNa	NK+HDTrio	NK+rIFNa+HDTrio		PANC-1	NK	NK+rIFNa	NK+HDTrio	NK+rIFNa+HDTrio		CAPAN-1	NK	NK+rIFNa	NK+HDTrio	NK+rIFNa+HDTrio
	0.959544	1.07806	5.82184	6.87179			1.01905	1.32925	16.5374	9.37687			1.10174	1.56298	11.3798	8.90795
	0.921557	1.13656	5.60836	7.45299			1.11429	1.5932	18.9878	10.3619			1.0436	1.57849	11.2267	9.61047
	1.08034	1.17303	5.78689	6.54359			0.92517	1.76735	19.2435	9.54966			0.939922	1.84205	11.7112	10.219
	1.03856	0.954226	6.19639	6.28528			0.941497	1.82177	20.102	10.4694			0.914729	1.60756	14.0504	9.79845
Figure 6c
GNLY pg/mL
CFPAC-1	NK	NK+rIFNa	NK+HDTrio	NK+rIFNa+HDTrio		PANC-1	NK	NK+rIFNa	NK+HDTrio	NK+rIFNa+HDTrio		CAPAN-1	NK	NK+rIFNa	NK+HDTrio	NK+rIFNa+HDTrio
	0	0	140.996	196.013			268.399	330.33	896.633	676.2			43.4355	95.5743	238.236	227.361
	0	22.9638	169.784	156.989			289.393	306.188	836.276	715.038			44.3951	98.4531	204.33	191.535
	31.2804	11.4485	170.744	260.307			368.644	324.032	987.43	613.744			62.6277	92.0557	259.668	255.509
	23.6035	64.227	163.067	181.939			361.821	482.009	848.347	674.1			64.8668	121.484	232.799	299.651
